# Supplementary material for: Identification and characterization of circRNAs involved in the regulation of low nitrogen-promoted root growth in hexaploid wheat
Source: Biol Res. 2018 Nov 3;51:43. doi: 10.1186/s40659-018-0194-3 (PMC6215338; doi:10.1186/s40659-018-0194-3)
Supplement: Supplementary file 1 — Additional file 1: Table S1. Primers used for real-time PCR. [file 40659_2018_194_MOESM1_ESM.xlsx]

## Sheet: Sheet1
Table S1 Primers used for real-time PCR
CircRNA ID	Type	Sequence
circRNA111	Forward primer	CTTCTAGTCCTCTGACGGATGAT
	Reverse primer	ATGAATGGAAGAAAGAGACCGTA
circRNA347	Forward primer	CAAGGACAACTTAAAATGAGGGT
	Reverse primer	GTAGTGTTGTACATGTTGCTCCG
circRNA362	Forward primer	TTAGCAGTGCCAAACTCTTAGGT
	Reverse primer	TGCTACTTGGATCTCTCAAACAA
circRNA414	Forward primer	ACTGTGTAGTCAACTATGTCGCC
	Reverse primer	ACAATCACCTTCCCTCCTTCT
circRNA472	Forward primer	AGCTTGGAACGGAGTACTTGAC
	Reverse primer	GAACACCTTGTCCACCTCTTC
circRNA508	Forward primer	ACCTGATCCCCTCTTTATTTTTC
	Reverse primer	AGACATCACTGAATGTGTTTTGG
circRNA782	Forward primer	TGGGATATGATGCATAAGTTTGA
	Reverse primer	CTATCAGCTGCTATGCTCTTTGA
circRNA866	Forward primer	GGAAGGTGTCCATCCTGAAC
	Reverse primer	GTATACAGACCTTGCCCGATCTC
circRNA998	Forward primer	AACAATCTAAGTTCGTCCACACA
	Reverse primer	CTCATCCTCTTCTTCTTCCACTT
circRNA1009	Forward primer	ATGGTTTTTGCAGCATGGATAC
	Reverse primer	CATCCAGGAACTTGACTCTCAC
circRNA1023	Forward primer	ACTTGAAACCCGAATTACTCAAA
	Reverse primer	TGATCTTTGGACTTCTCCAATTT
circRNA1106	Forward primer	GACTAATCCATAGCCTCCACATC
	Reverse primer	CAACTTTGACAAGGAGAACATCA
circRNA1120	Forward primer	GCACTGTCCTTCTTCTTCTCTTC
	Reverse primer	TTTTTGACCAATTCACAGCATAC
circRNA1196	Forward primer	ACTATTGATCACCAGCACCAAG
	Reverse primer	TTCAGCAGTGTGTATGAATGCTT
circRNA1393	Forward primer	ATACACGATACTCCGTAGGTGCT
	Reverse primer	CTCTTCTGCTACGCATGAACTAA
circRNA1525	Forward primer	CATATGGTCACCAGCACTAGAAG
	Reverse primer	TAGAATGGAGACAGATGATGCAC
circRNA2482	Forward primer	AGGGTGGTTATGATATCAACGG
	Reverse primer	CTCCACACACTCCTGTAGCTG
circRNA2828	Forward primer	GGACTACATGATGCTCTACACGA
	Reverse primer	GTGCACATGTTGTATATCGTCG
circRNA347-H	Forward primer	TCTCCAATCTGATGACCACCAACT
	Reverse primer	CCTCCAGCAATAGAAGCGTGTATG
circRNA998-H	Forward primer	GGAAAGCGTCGTTATGACAGGAA
	Reverse primer	TCAGCACAATCTTCTTGGTGGTTT
circRNA866-H	Forward primer	CGGCTCACACCATCTCTTCTCT
	Reverse primer	ACACATTCGTCTTGCACAACTTGA
circRNA414-H	Forward primer	TCGGACTGTGTAGTCAACTATGT
	Reverse primer	AAACACGTACCTTGAGCATCAC
circRNA782-H	Forward primer	AGACTTGCTATGACTGCGGGAAA
	Reverse primer	GTACAGCCTGATCCTGGTGGTTA
TaActin	Forward primer	ACCTTCAGTTGCCCAGCAAT
	Reverse primer	CAGAGTCGAGCACAATACCAGTTG
