# Supplementary material for: Identification and characterization of circRNAs involved in the regulation of low nitrogen-promoted root growth in hexaploid wheat
Source: Biol Res. 2018 Nov 3;51:43. doi: 10.1186/s40659-018-0194-3 (PMC6215338; doi:10.1186/s40659-018-0194-3)
Supplement: Supplementary file 2 — Additional file 2: Table S2. List of differentially expressed circRNAs (DECs) in the LH9_LN-LH9_CK comparison. [file 40659_2018_194_MOESM2_ESM.xlsx]

## Sheet: sheet1
Table S2 List of differentially expressed circRNAs (DECs) in the LH9_LN-LH9_CK comparison
CircRNA ID	Chr	Start	End	Stand	CircRNA-hosting Gene id	Mean of LH_CK	Mean of LH_LN	log2Ratio(LH_LN/LH_CK)	Up-Down-Regulation(LH_LN/LH_CK)	P-value
circRNA765	TGACv1_scaffold_375076_5AL	65727	70950	+	-	0.001	105.169	16.6823	up	0.000186489
circRNA782	TGACv1_scaffold_557283_7AL	39344	47449	-	TRIAE_CS42_7AL_TGACv1_557283_AA1779240	0.001	17.9824	14.1343	up	0.0280299
circRNA806	TGACv1_scaffold_343287_4DL	50956	70562	-	TRIAE_CS42_4DL_TGACv1_343287_AA1132740	0.001	17.0609	14.0584	up	0.0307415
circRNA832	TGACv1_scaffold_178493_2DS	14143	15315	-	-	0.001	35.0563	15.0974	up	0.00204239
circRNA866	TGACv1_scaffold_404448_5BL	48171	103123	+	TRIAE_CS42_5BL_TGACv1_404448_AA1300130	0.001	16.182	13.9821	up	0.0340431
circRNA907	TGACv1_scaffold_129685_2BL	90859	146604	+	TRIAE_CS42_2BL_TGACv1_129685_AA0392600;TRIAE_CS42_2BL_TGACv1_129685_AA0392640	0.001	16.1376	13.9781	up	0.0414315
circRNA910	TGACv1_scaffold_641580_U	88	71065	+	TRIAE_CS42_U_TGACv1_641580_AA2098640	0.001	15.5708	13.9266	up	0.0435988
circRNA962	TGACv1_scaffold_485269_6AS	77022	79083	+	TRIAE_CS42_6AS_TGACv1_485269_AA1542150	0.001	43.262	15.4008	up	0.000947013
circRNA977	TGACv1_scaffold_113232_2AS	17304	20041	-	-	0.001	31.7418	14.9541	up	0.00296496
circRNA982	TGACv1_scaffold_343287_4DL	50956	70635	-	TRIAE_CS42_4DL_TGACv1_343287_AA1132740	0.001	50.5879	15.6265	up	0.000612387
circRNA998	TGACv1_scaffold_374926_5AL	6372	31156	+	TRIAE_CS42_5AL_TGACv1_374926_AA1212170	0.001	90.0284	16.4581	up	0.000203911
circRNA1009	TGACv1_scaffold_249214_3DL	108897	115166	-	TRIAE_CS42_3DL_TGACv1_249214_AA0841610	0.001	39.9664	15.2865	up	0.00128873
circRNA1023	TGACv1_scaffold_019564_1AS	24294	46159	-	TRIAE_CS42_1AS_TGACv1_019564_AA0068390	0.001	40.6059	15.3094	up	0.00127498
circRNA1032	TGACv1_scaffold_361106_4DS	134014	142191	-	TRIAE_CS42_4DS_TGACv1_361106_AA1161130;TRIAE_CS42_4DS_TGACv1_361106_AA1161140	0.001	21.2489	14.3751	up	0.0123774
circRNA1034	TGACv1_scaffold_557669_7AL	6545	14397	-	TRIAE_CS42_7AL_TGACv1_557669_AA1784690;TRIAE_CS42_7AL_TGACv1_557669_AA1784700	0.001	29.3873	14.8429	up	0.00344026
circRNA1120	TGACv1_scaffold_031043_1BL	17689	34357	-	TRIAE_CS42_1BL_TGACv1_031043_AA0106540	0.001	20.9356	14.3537	up	0.0137021
circRNA1150	TGACv1_scaffold_178493_2DS	14143	17119	-	-	0.001	24.3414	14.5711	up	0.00886018
circRNA1168	TGACv1_scaffold_019820_1AS	1774	5928	+	-	0.001	16.3946	14.0009	up	0.0422703
circRNA1196	TGACv1_scaffold_343032_4DL	65908	71221	-	TRIAE_CS42_4DL_TGACv1_343032_AA1127900;TRIAE_CS42_4DL_TGACv1_343032_AA1127910	0.001	33.5744	15.0351	up	0.00280357
circRNA1198	TGACv1_scaffold_146009_2BS	82049	141309	+	TRIAE_CS42_2BS_TGACv1_146009_AA0452790;TRIAE_CS42_2BS_TGACv1_146009_AA0452810	0.001	20.8079	14.3448	up	0.0166352
circRNA1258	TGACv1_scaffold_434846_5DL	36358	43165	+	-	0.001	18.8449	14.2019	up	0.0244816
circRNA1272	TGACv1_scaffold_158033_2DL	143637	155279	-	TRIAE_CS42_2DL_TGACv1_158033_AA0506750;TRIAE_CS42_2DL_TGACv1_158033_AA0506760;TRIAE_CS42_2DL_TGACv1_158033_AA0506770	0.001	19.18	14.2273	up	0.0238403
circRNA1360	TGACv1_scaffold_404200_5BL	1241	13921	+	-	0.001	20.0227	14.2894	up	0.0193623
circRNA1393	TGACv1_scaffold_146256_2BS	33405	113403	-	TRIAE_CS42_2BS_TGACv1_146256_AA0460570	0.001	31.4082	14.9389	up	0.0034027
circRNA1525	TGACv1_scaffold_642737_U	31407	76069	+	TRIAE_CS42_U_TGACv1_642737_AA2122450;TRIAE_CS42_U_TGACv1_642737_AA2122460;TRIAE_CS42_U_TGACv1_642737_AA2122470;TRIAE_CS42_U_TGACv1_642737_AA2122480	0.001	32.4864	14.9875	up	0.00323217
circRNA1539	TGACv1_scaffold_249219_3DL	29228	32651	+	TRIAE_CS42_3DL_TGACv1_249219_AA0841880	0.001	78.5431	16.2612	up	0.000324536
circRNA1683	TGACv1_scaffold_485269_6AS	77371	79432	-	TRIAE_CS42_6AS_TGACv1_485269_AA1542150	0.001	29.6079	14.8537	up	0.00445376
circRNA347	TGACv1_scaffold_289349_4AL	40570	50497	-	TRIAE_CS42_4AL_TGACv1_289349_AA0969550	18.9006	0.001	-14.2061	down	0.00790721
circRNA362	TGACv1_scaffold_641443_U	19588	25979	-	TRIAE_CS42_U_TGACv1_641443_AA2095190;TRIAE_CS42_U_TGACv1_641443_AA2095200	7.62658	0.001	-12.8968	down	0.0476908
