# Supplementary material for: Identification and characterization of circRNAs involved in the regulation of low nitrogen-promoted root growth in hexaploid wheat
Source: Biol Res. 2018 Nov 3;51:43. doi: 10.1186/s40659-018-0194-3 (PMC6215338; doi:10.1186/s40659-018-0194-3)
Supplement: Supplementary file 3 — Additional file 3: Table S3. List of differentially expressed circRNAs (DECs) in the XN979_LN-XN979_CK comparison. [file 40659_2018_194_MOESM3_ESM.xlsx]

## Sheet: sheet1
Table S3 List of differentially expressed circRNAs (DECs) in the XN979_LN-XN979_CK comparison
CircRNA ID	Chr	Start	End	Stand	CircRNA-hosting Gene id	Mean of LH_CK	Mean of LH_LN	log2Ratio(LH_LN/LH_CK)	Up-Down-Regulation(LH_LN/LH_CK)	P-value
circRNA377	TGACv1_scaffold_377478_5AL	16281	21037	-	TRIAE_CS42_5AL_TGACv1_377478_AA1247110;TRIAE_CS42_5AL_TGACv1_377478_AA1247120	1.15654	42.3197	5.19344	up	0.0334103
circRNA448	TGACv1_scaffold_527385_6DL	13306	27242	-	TRIAE_CS42_6DL_TGACv1_527385_AA1703180	0.001	25.4792	14.637	up	0.000809074
circRNA461	TGACv1_scaffold_019563_1AS	28693	30177	-	TRIAE_CS42_1AS_TGACv1_019563_AA0068350	0.001	19.4841	14.25	up	0.00525043
circRNA508	TGACv1_scaffold_434476_5DL	25179	26293	-	TRIAE_CS42_5DL_TGACv1_434476_AA1436640	0.001	17.2174	14.0716	up	0.00850968
circRNA554	TGACv1_scaffold_032293_1BL	32188	32647	+	TRIAE_CS42_1BL_TGACv1_032293_AA0128070	0.001	23.8788	14.5434	up	0.0015
circRNA782	TGACv1_scaffold_557283_7AL	39344	47449	-	TRIAE_CS42_7AL_TGACv1_557283_AA1779240	0.001	28.6683	14.8072	up	0.000265267
circRNA811	TGACv1_scaffold_641861_U	21877	25926	-	TRIAE_CS42_U_TGACv1_641861_AA2105970	0.001	12.3374	13.5907	up	0.0453642
circRNA832	TGACv1_scaffold_178493_2DS	14143	15315	-	-	0.001	31.1132	14.9252	up	0.000168551
circRNA1009	TGACv1_scaffold_249214_3DL	108897	115166	-	TRIAE_CS42_3DL_TGACv1_249214_AA0841610	0.001	25.1097	14.616	up	0.000934377
circRNA1032	TGACv1_scaffold_361106_4DS	134014	142191	-	TRIAE_CS42_4DS_TGACv1_361106_AA1161130;TRIAE_CS42_4DS_TGACv1_361106_AA1161140	0.001	14.9708	13.8699	up	0.0240413
circRNA1034	TGACv1_scaffold_557669_7AL	6545	14397	-	TRIAE_CS42_7AL_TGACv1_557669_AA1784690;TRIAE_CS42_7AL_TGACv1_557669_AA1784700	0.001	33.3182	15.024	up	0.000102427
circRNA1068	TGACv1_scaffold_020010_1AS	23361	38646	+	TRIAE_CS42_1AS_TGACv1_020010_AA0073830;TRIAE_CS42_1AS_TGACv1_020010_AA0073840	0.001	19.8925	14.2799	up	0.00462694
circRNA1094	TGACv1_scaffold_030417_1BL	51652	54385	+	-	0.001	26.2286	14.6789	up	0.000652325
circRNA1106	TGACv1_scaffold_542828_6DS	64883	69114	+	TRIAE_CS42_6DS_TGACv1_542828_AA1731150;TRIAE_CS42_6DS_TGACv1_542828_AA1731160	0.001	14.2017	13.7938	up	0.0221191
circRNA1196	TGACv1_scaffold_343032_4DL	65908	71221	-	TRIAE_CS42_4DL_TGACv1_343032_AA1127900;TRIAE_CS42_4DL_TGACv1_343032_AA1127910	0.001	34.9616	15.0935	up	6.07839e-05
circRNA1567	TGACv1_scaffold_641945_U	118885	119212	+	-	0.001	14.1468	13.7882	up	0.0223035
circRNA2473	TGACv1_scaffold_500983_6BL	456	24596	-	TRIAE_CS42_6BL_TGACv1_500983_AA1612200;TRIAE_CS42_6BL_TGACv1_500983_AA1612210	0.001	60.3073	15.88	up	3.45073e-07
circRNA2482	TGACv1_scaffold_050264_1BS	26798	34984	-	TRIAE_CS42_1BS_TGACv1_050264_AA0169830	0.001	23.2554	14.5053	up	0.00163169
circRNA2496	TGACv1_scaffold_080514_1DS	61364	61592	+	TRIAE_CS42_1DS_TGACv1_080514_AA0249330	0.001	38.2772	15.2242	up	3.56075e-05
circRNA2563	TGACv1_scaffold_375508_5AL	7979	8891	-	-	0.001	14.3612	13.8099	up	0.0269749
circRNA2636	TGACv1_scaffold_019200_1AS	66082	71342	+	-	0.001	19.2703	14.2341	up	0.00688988
circRNA2698	TGACv1_scaffold_130081_2BL	60947	106451	+	TRIAE_CS42_2BL_TGACv1_130081_AA0403140;TRIAE_CS42_2BL_TGACv1_130081_AA0403160;TRIAE_CS42_2BL_TGACv1_130081_AA0403170;TRIAE_CS42_2BL_TGACv1_130081_AA0403180	0.001	12.1544	13.5692	up	0.0391236
circRNA2828	TGACv1_scaffold_049936_1BS	45470	58770	+	TRIAE_CS42_1BS_TGACv1_049936_AA0164490;TRIAE_CS42_1BS_TGACv1_049936_AA0164500	0.001	38.3462	15.2268	up	2.24954e-05
circRNA2902	TGACv1_scaffold_049372_1BS	69161	71974	-	-	0.001	143.769	17.1334	up	1.25403e-12
circRNA3075	TGACv1_scaffold_249219_3DL	32651	81313	+	TRIAE_CS42_3DL_TGACv1_249219_AA0841900;TRIAE_CS42_3DL_TGACv1_249219_AA0841920	0.001	17.6106	14.1042	up	0.00884302
circRNA73	TGACv1_scaffold_113232_2AS	19506	20041	-	-	12.5865	0.001	-13.6196	down	0.0187802
circRNA414	TGACv1_scaffold_578845_7BL	48590	57044	+	TRIAE_CS42_7BL_TGACv1_578845_AA1900950	296.533	0.001	-18.1778	down	5.81539e-10
circRNA472	TGACv1_scaffold_096113_2AL	26514	37642	+	TRIAE_CS42_2AL_TGACv1_096113_AA0317230;TRIAE_CS42_2AL_TGACv1_096113_AA0317240	17.4089	0.001	-14.0875	down	0.00721438
circRNA1698	TGACv1_scaffold_146155_2BS	37733	47421	-	TRIAE_CS42_2BS_TGACv1_146155_AA0456970;TRIAE_CS42_2BS_TGACv1_146155_AA0456980	15.9663	0.001	-13.9627	down	0.00898416
circRNA2352	TGACv1_scaffold_342488_4DL	159835	166335	+	TRIAE_CS42_4DL_TGACv1_342488_AA1115020	9.94628	0.001	-13.2799	down	0.032182
